# Supplementary material for: Development of Cyclodextrin-Functionalized Transethoniosomes of 6-Gingerol: Statistical Optimization, In Vitro Characterization and Assessment of Cytotoxic and Anti-Inflammatory Effects
Source: Pharmaceutics. 2022 May 30;14(6):1170. doi: 10.3390/pharmaceutics14061170 (PMC9227240; doi:10.3390/pharmaceutics14061170)
Supplement: Supplementary file 1 [file pharmaceutics-14-01170-s001.zip]

Archive with 1 entries (1 files):
- pharmaceutics-1705296-supplementary.pdf
